# Supplementary material for: Columbianadin Suppresses Lipopolysaccharide (LPS)-Induced Inflammation and Apoptosis through the NOD1 Pathway
Source: Molecules. 2019 Feb 2;24(3):549. doi: 10.3390/molecules24030549 (PMC6384818; doi:10.3390/molecules24030549)
Supplement: Supplementary file 1 [file molecules-24-00549-s001.zip]

Archive with 2 entries (2 files):
- 1 Supplementary Files TLR4.pdf
- molecules-432611-supplementary-edited-2.pdf
